# Supplementary material for: Evaluation of Xpert MTB/RIF assay for detection of Mycobacterium tuberculosis in stool samples of adults with pulmonary tuberculosis
Source: PLoS One. 2018 Sep 13;13(9):e0203063. doi: 10.1371/journal.pone.0203063 (PMC6136698; doi:10.1371/journal.pone.0203063)
Supplement: S1 Dataset — (XLS) [file pone.0203063.s001.xls]

## Sheet: Raw data
Group	BMI	History of Exposure to TB patient	Cough > 2 weeks	Fever	Weight Loss	Previously diagnosed as TB	Sputum AFB Microscopy	Sputum_Bacilli/100 microscopic field	Sputum GeneXpert_Detection	Sputum GeneXpert_load	Sputum GeneXpert_RIF Res	Sp_Probe D	Sp_Probe C	Sp_Probe E	Sp_Probe B	Sp_Probe A	Sp_Av. Probe Ct values	Sp_SPC	Sp_QC-1	Sp_QC-2	Sputum Culture in L-J	Sputum DST in LJ_RIF	Stool AFB Microscopy	Stool_Number of Bacilli/100 microscopic field	Stool GeneXpert_Detection	Stool GeneXpert_load	Stool GeneXpert_RIF	St_Probe D	St_Probe C	St_Probe E	St_Probe B	St_Probe A	St_Av. Probe Ct values	St_SPC	St_QC-1	St_QC-2	St_Stool Culture in L-J
Pulmonary TB patients	15.7943	yes	yes	yes	yes	no	1+	87	Detected	Medium	S	19	17.5	19.4	18.7	17.6	18.44	23.6	0	0	Positive	S	Negative	0	Detected	Low	S	23.4	22.6	24.1	23.1	22.5	23.14	24	0	0	Negative
Pulmonary TB patients	16.8525	no	yes	yes	yes	no	1+	82	Detected	Medium	S	17.8	16.4	18.5	18	16.8	17.5	23.9	0	0	Positive	S	1+	45	Detected	Low	S	25.2	24.6	26.3	24.8	24.4	25.06	34.4	0	0	positive
Pulmonary TB patients	13.9147	no	yes	yes	yes	no	3+	2660	Detected	High	S	14.5	12.5	14.9	14.5	13.4	13.96	32.2	0	0	Positive	S	3+	2130	Detected	Medium	S	20.5	19.6	21	20.8	19.5	20.28	25.2	0	0	positive
Pulmonary TB patients	21.0938	no	yes	yes	yes	no	2+	1360	Detected	Medium	S	18.5	17.6	19.3	18.9	17.5	18.36	27.2	0	0	Positive	S	1+	65	Detected	Low	S	25.3	24.9	26.8	25.1	24.7	25.36	35.8	0	0	Negative
Pulmonary TB patients	17.9688	yes	yes	yes	yes	no	1+	23	Detected	Low	S	25.7	24.5	26.3	26	24.3	25.36	28.8	0	0	Positive	S	1+	33	Detected	Low	S	27.4	26.9	28.3	27.3	26.4	27.26	34.1	0	0	positive
Pulmonary TB patients	19.4287	no	yes	yes	yes	no	Scanty 6	6	Detected	Low	S	23.6	22.6	24.2	23.3	22.5	23.24	24.8	0	0	Positive	S	Negative	0	Detected	Low	S	27.6	26.6	28.7	27	26.7	27.32	24.3	0	0	Negative
Pulmonary TB patients	19.0311	no	yes	yes	yes	no	1+	77	Detected	Medium	S	20.1	19.2	21.2	20.2	19.5	20.04	32	0	0	Positive	S	Negative	0	Detected	Very low	S	32.2	30	33.2	30.4	31.8	31.52	24.1	0	0	Negative
Pulmonary TB patients	19.9219	no	yes	yes	yes	no	2+	910	Detected	High	S	12.8	11.3	13.6	12.8	11.9	12.48	26.2	0	0	Positive	S	Negative	0	Detected	Very low	S	30.2	28.8	31	29.6	29.2	29.76	27.4	0	0	Negative
Pulmonary TB patients	22.806	no	yes	yes	yes	no	2+	670	Detected	Medium	S	19.8	18.9	20.7	20.1	18.9	19.68	25.4	0	0	Positive	S	Negative	0	Not detected	N/A	N/A	0	0	0	0	0	0	26.3	0	0	Negative
Pulmonary TB patients	16.8663	yes	yes	yes	yes	no	3+	1240	Detected	High	S	15.7	14.3	16.4	16.3	15.3	15.6	27.2	0	0	Positive	S	Negative	0	Detected	Low	S	27.3	26.8	27.7	27.3	26.2	27.06	30.4	0		positive
Pulmonary TB patients	16.494	no	yes	yes	yes	no	1+	31	Detected	Low	S	23.1	22.4	23.9	23.3	22.3	23	25.6	0	0	Positive	S	Negative	0	Detected	Low	S	27.3	26.3	27.8	27	26.4	26.96	27	0	0	positive
Pulmonary TB patients	19.6927	no	yes	yes	yes	no	3+	1700	Detected	Medium	S	19.1	17.6	19.7	19.2	18.1	18.74	27.6	0	0	Positive	S	1+	53	Detected	Low	S	27.6	26.6	28.7	26.6	26.3	27.16	27	0	0	positive
Pulmonary TB patients	15.3502	no	yes	yes	yes	no	1+	55	Detected	Medium	S	20.3	20.1	21.4	20.8	19.6	20.44	25.5	0	0	Positive	S	Negative	0	Detected	Very low	S	29.7	29	31.2	29.3	28.9	29.62	37.1	0	0	Negative
Pulmonary TB patients	16.4062	yes	yes	yes	yes	no	3+	1480	Detected	Medium	S	17.5	17	18.5	17.9	17.2	17.62	26.6	0	0	Positive	S	Scanty 4	4	Detected	Very low	S	34	33.2	35.6	33.5	33.3	33.92	35.4	0	0	Negative
Pulmonary TB patients	17.5278	no	yes	yes	yes	no	1+	56	Detected	Medium	S	18.4	17.6	19.3	18.5	17.6	18.28	23.5	0	0	Positive	S	Scanty 2	2	Detected	Very low	S	29.6	28.1	30.2	29.3	28.9	29.22	29.6	0	0	Negative
Pulmonary TB patients	19.5609	no	yes	yes	yes	no	3+	5300	Detected	High	S	14.4	14.2	15.7	15.3	13.9	14.7	28.4	0	0	Positive	S	Scanty 5	5	Detected	Very low	S	26.8	25.8	27.7	26.4	25.8	26.5	28.8	0	0	Negative
Pulmonary TB patients	18.2066	no	yes	yes	yes	no	2+	740	Detected	Medium	S	17.5	16.6	18.3	18.2	16.4	17.4	27.2	0	0	Positive	S	Negative	0	Detected	Low	S	28.3	27.5	29.3	27.8	27.3	28.04	31	0	0	Negative
Pulmonary TB patients	14.8721	no	yes	yes	yes	no	2+	400	Detected	Medium	S	18	17.2	18.7	18.3	16.9	17.82	25.9	0	0	Positive	S	Negative	0	Not detected	N/A	N/A	0	0	0	0	0	0	27.5	0	0	Negative
Pulmonary TB patients	14.6355	no	yes	yes	yes	no	2+	825	Detected	Medium	S	18.2	17.4	18.7	18.7	17	18	25.9	0	0	Positive	S	Negative	0	INVALID	N/A	N/A	0	0	0	0	0	0	0	0	0	positive
Pulmonary TB patients	17.3134	no	yes	yes	yes	no	3+	2600	Detected	High	S	13.3	12.6	14.2	13.8	12.4	13.26	27.8	0	0	Positive	S	Scanty 3	3	Detected	Very low	S	29.3	28.7	30.2	29.1	28.4	29.14	33.1	0	0	Negative
Pulmonary TB patients	17.2111	no	yes	yes	yes	no	3+	2300	Detected	High	S	14.2	13	14.9	14.3	13	13.88	29.1	0	0	Positive	S	1+	87	Detected	Medium	S	22.5	21.4	23.4	22.3	21.5	22.22	26.2	0	0	positive
Pulmonary TB patients	21.0962	no	yes	yes	yes	no	1+	93	Detected	High	S	16.3	15.2	16.9	16.3	15.2	15.98	27.3	0	0	Positive	S	Negative	0	Detected	Medium	S	21.4	20.6	22.2	21.4	20.3	21.18	23.4	0	0	positive
Pulmonary TB patients	22.317	yes	yes	yes	yes	no	3+	4675	Detected	High	S	12.5	11.4	13.4	12.6	11.3	12.24	27.4	0	0	Positive	S	2+	870	Detected	Medium	S	19.9	19	20.8	20	18.9	19.72	26.8	0	0	positive
Pulmonary TB patients	16.8889	no	yes	yes	yes	no	3+	4375	Detected	High	S	12.8	11.8	13.7	12.8	11.8	12.58	26.8	0	0	Positive	S	Negative	0	Detected	Low	s	28.3	26.7	29.6	27.1	27.2	27.78	28.6	0	0	Negative
Pulmonary TB patients	15.0122	no	yes	yes	yes	no	3+	1750	Detected	High	S	15.8	15.4	17.2	16.4	15.4	16.04	35.2	0	0	Positive	S	Negative	0	Detected	Low	S	28.2	27.7	29	28.1	27.3	28.06	31.4	0	0	Negative
Pulmonary TB patients	16.8663	no	yes	yes	yes	no	2+	860	Detected	High	S	15.3	14.3	16.2	15.2	14.2	15.04	24	0	0	Positive	S	Negative	0	Detected	Very low	S	30	28.9	30.9	29.7	29.3	29.76	34.8	0	0	Negative
Pulmonary TB patients	16.3847	yes	yes	yes	yes	yes	3+	2200	Detected	High	S	15.4	14.3	15.9	15.1	14.1	14.96	26	0	0	Positive	S	Negative	0	Detected	Low	S	27.1	26.5	28	27	26.3	26.98	26.1	0	0	Negative
Pulmonary TB patients	22.9398	yes	yes	yes	yes	no	3+	1820	Detected	Medium	S	20.1	19.2	21.2	20.2	19.5	20.04	32	0	0	Positive	S	Negative	0	Detected	Medium	S	22.3	21.3	22.7	22.4	21.1	21.96	24	0	0	Negative
Pulmonary TB patients	20.9573	no	yes	yes	yes	no	1+	77	Detected	Medium	S	21.3	20.4	21.9	21.4	20.1	21.02	25.5	0	0	Positive	S	Negative	0	INVALID	N/A	N/A	0	0	0	0	0	0	0	0	0	Negative
Pulmonary TB patients	20.3619	no	yes	yes	yes	no	1+	95	Detected	High	S	15.5	14.2	15.8	15.4	14.1	15	27.1	0	0	Positive	S	Scanty 2	2	Detected	Low	S	27.6	26.4	28.5	27.3	26.8	27.32	33.2	0	0	positive
Pulmonary TB patients	16.8962	no	yes	yes	yes	no	3+	4600	Detected	High	S	13.6	12.3	13.9	13.6	12.2	13.12	28.6	0	0	Positive	S	Scanty 2	2	Detected	Low	S	27.5	27.2	30.4	27.4	27.9	28.08	29.4	0	0	Negative
Pulmonary TB patients	19.487	no	yes	yes	yes	yes	3+	6050	Detected	High	S	9.5	9.5	10.9	10.4	9.3	9.92	28.1	0	0	Positive	S	Scanty 3	3	Not detected	N/A	N/A	0	0	0	0	0	0	29.7	0	0	positive
Pulmonary TB patients	14.4676	no	yes	yes	yes	no	3+	4240	Detected	High	S	16.7	15.5	17.6	16.7	15.6	16.42	26.2	0	0	Positive	S	1+	33	Detected	Very low	S	31	29.7	31.8	30.7	30.2	30.68	34.5	0	0	positive
Pulmonary TB patients	19.91	no	yes	yes	yes	no	3+	1830	Detected	Medium	S	18.3	17.7	19.2	18.4	17.4	18.2	28.1	0	0	Positive	S	Scanty 3	3	Detected	Low	S	25.8	24.9	26.2	25.8	24.5	25.44	28.6	0	0	Negative
Pulmonary TB patients	15.8221	no	yes	yes	yes	no	2+	770	Detected	Medium	S	20.8	20.4	22.2	21.6	19.9	20.98	31.1	0	0	Positive	S	Scanty 3	3	Detected	Low	S	27.9	27.3	28.5	27.7	27.1	27.7	34.3	0	0	Negative
Pulmonary TB patients	20.0288	no	yes	yes	yes	no	3+	3020	Detected	High	S	14.7	14.4	15.9	15.4	14.4	14.96	39.6	0	0	Positive	S	Scanty 2	2	Detected	Very low	S	32.2	31.2	33.6	31.5	31.5	32	29.2	0	0	positive
Pulmonary TB patients	17.4449	no	yes	yes	yes	no	1+	32	Detected	Medium	S	20.2	19.5	21.1	20.3	19.2	20.06	28.7	0	0	Negative	N/A	Negative	0	Not detected	N/A	N/A	0	0	0	0	0	0	28.8	0	0	Negative
Pulmonary TB patients	15.4813	yes	yes	yes	yes	no	2+	710	Detected	High	S	17.2	15.7	17.8	17.2	16.2	16.82	25.2	0	0	Positive	S	Scanty 3	3	Detected	Very low	S	29.8	29.2	30.9	29.4	29	29.66	39.1	0	0	positive
Pulmonary TB patients	18.0697	no	yes	yes	yes	no	3+	2560	Detected	High	S	16.6	15.4	17.2	16.7	15.4	16.26	24.6	0	0	Positive	S	1+	44	Detected	Low	S	26.1	25.5	26.2	26	25.3	25.82	38.4	0	0	Negative
Pulmonary TB patients	16.7062	no	yes	yes	yes	no	2+	1600	Detected	Medium	S	19.8	18.9	20.7	20.1	18.9	19.68	25.4	0	0	Positive	S	1+	79	Detected	Low	S	24.2	23.7	25	24.4	23.5	24.16	29	0	0	Negative
Pulmonary TB patients	23.3377	no	yes	yes	yes	no	3+	1770	Detected	Medium	S	17.3	16.3	18.3	17.6	16.6	17.22	29	0	0	Positive	S	Negative	0	Detected	Very low	S	32.8	30.4	33.6	31.5	31.1	31.88	34.5	0	0	Negative
Pulmonary TB patients	23.8754	no	yes	yes	yes	no	2+	810	Detected	Medium	S	18	17.3	19.2	18.4	17.2	18.02	28.2	0	0	Positive	S	Negative	0	Detected	Very low	S	29.1	28.1	30.2	28.7	28.2	28.86	31.9	0	0	Negative
Pulmonary TB patients	19.9594	yes	yes	yes	yes	no	2+	130	Detected	Medium	S	19.1	18.3	19.8	19.4	17.9	18.9	26.7	0	0	Positive	S	Scanty 6	6	Detected	Low	S	24.5	24	25.5	24.5	23.7	24.44	25.5	0	0	Negative
Pulmonary TB patients	17.9688	yes	yes	yes	yes	no	1+	75	Detected	Medium	S	18.3	17	19.2	18.3	17.3	18.02	27	0	0	Positive	S	Negative	0	Detected	Very low	S	31.6	30.8	32.3	31	30.5	31.24	28.3	0	0	Negative
Pulmonary TB patients	21.9899	no	yes	yes	yes	no	1+	47	Detected	Medium	S	20.3	20.1	21.4	20.8	19.6	20.44	25.5	0	0	Negative	N/A	Negative	0	Not detected	N/A	N/A	0	0	0	0	0	0	35.4	0	0	Negative
Pulmonary TB patients	15.625	no	yes	yes	yes	no	3+	2430	Detected	Medium	S	17.9	16.7	18.4	17.7	16.6	17.46	27.9	0	0	Positive	S	Negative	0	Detected	Very low	S	29	28.1	29.4	28.8	28.1	28.68	31.6	0	0	Contamination
Pulmonary TB patients	17.3604	no	yes	yes	yes	no	3+	3810	Detected	High	S	12.1	10.8	12.7	12.7	11.5	11.96	26.8	0	0	Positive	S	1+	70	Detected	Low	S	24.5	23.7	25.9	24.1	23.8	24.4	34.2	0	0	Negative
Pulmonary TB patients	17.313	yes	yes	yes	yes	no	3+	3460	Detected	High	S	15.8	15.4	17.2	16.4	15.4	16.04	35.2	0	0	Positive	S	1+	55	Detected	Low	S	25.1	24.4	25.9	25	24.3	24.94	27.4	0	0	positive
Pulmonary TB patients	17.805	no	yes	yes	yes	no	3+	2100	Detected	Medium	S	18.2	16.7	18.5	18.2	16.8	17.68	29.8	0	0	Positive	S	1+	48	Detected	Low	S	26.1	25.7	27.1	26.1	25.3	26.06	35.2	0	0	Negative
Pulmonary TB patients	18.2899	no	yes	yes	yes	no	3+	5800	Detected	High	S	10.8	9.6	11.6	11.4	9.7	10.62	27.3	0	0	Positive	S	2+	730	Detected	Medium	S	23.1	22.2	23.5	23.1	22	22.78	30.7	0	0	positive
Pulmonary TB patients	15.1796	no	yes	yes	yes	yes	3+	1425	Detected	High	S	13.7	12.6	14.5	13.8	12.5	13.42	26.1	0	0	Positive	S	Negative	0	Detected	Very low	S	30.5	30.1	31.6	30.5	29.6	30.46	34.3	0	0	positive
Pulmonary TB patients	18.5529	no	yes	yes	yes	no	Scanty 5	5	Detected	Low	S	23.6	22.6	24.2	23.3	22.5	23.24	24.8	0	0	Positive	S	Negative	0	Detected	Very low	S	30.8	29.9	31.3	30.3	29.6	30.38	28.3	0	0	positive
Pulmonary TB patients	14.758	yes	yes	yes	yes	no	3+	3185	Detected	Medium	S	17.3	16.5	18.3	17.7	16.6	17.28	25.5	0	0	Positive	S	Scanty 8	8	Detected	Low	S	28.4	27.8	29.2	28.3	27.3	28.2	30.2	0	0	positive
Pulmonary TB patients	18.2868	yes	yes	yes	yes	no	1+	23	Detected	Medium	S	22.1	21	22.4	22.4	20.9	21.76	29.3	0	0	Positive	S	Negative	0	Detected	Very low	S	28.4	27.4	29	28.2	27.1	28.02	26.7	0	0	Negative
Pulmonary TB patients	17.7462	no	yes	yes	yes	no	2+	420	Detected	High	S	16.2	15.3	17.2	16.5	15.1	16.06	28.2	0	0	Positive	S	Scanty 3	3	Detected	Low	S	25	24.2	25.8	24.8	24	24.76	28.7	0	0	Negative
Pulmonary TB patients	15.3213	yes	yes	yes	yes	no	3+	3290	Detected	High	S	12.3	11.3	13.3	12.6	11.3	12.16	28.1	0	0	Positive	S	Negative	0	Detected	Low	S	23.3	22.5	24.1	23.2	22.4	23.1	25.1	0	0	Negative
Pulmonary TB patients	22.2556	yes	yes	yes	yes	no	1+	22	Detected	Low	S	24.2	23.5	24.8	24.1	23.2	23.96	24.5	0	0	Positive	S	Negative	0	Detected	Very low	S	30.5	29.1	31.3	29.8	29.6	30.06	27.6	0	0	Negative
Pulmonary TB patients	19.1467	yes	yes	yes	yes	no	3+	3020	Detected	High	S	13.4	12	13.9	13.4	12.1	12.96	28.3	0	0	Positive	S	1+	19	Detected	Very low	S	29.2	28.6	30.4	28.8	28.4	29.08	37.3	0	0	positive
Pulmonary TB patients	17.9931	no	yes	yes	yes	no	3+	2350	Detected	High	S	15.2	14.4	15.9	15.4	14.2	15.02	27.5	0	0	Positive	S	Scanty 3	3	Detected	Low	S	27.5	26.7	28.4	27.1	26.6	27.26	35.5	0	0	Negative
Pulmonary TB patients	15.9505	no	yes	yes	yes	no	3+	1390	Detected	Medium	S	19.6	18.5	20.2	19.3	18.4	19.2	26.7	0	0	Positive	S	Negative	0	Detected	Low	S	26.5	25.9	27.5	26.3	25.8	26.4	24.6	0	0	Negative
Pulmonary TB patients	14.9515	no	yes	yes	yes	no	3+	1800	Detected	High	S	14	12.6	14.8	14.2	13.4	13.8	27.5	0	0	Positive	S	Negative	0	Not detected	N/A	N/A	0	0	0	0	0	0	37.7	0	0	Negative
Pulmonary TB patients	21.0962	no	yes	yes	yes	no	2+	825	Detected	Medium	S	19.7	19.3	20.6	19.9	18.9	19.68	29.5	0	0	Positive	S	Negative	0	Detected	Very low	S	30.3	29.2	31	30	29.3	29.96	29.4	0	0	Negative
Pulmonary TB patients	17.313	no	yes	yes	yes	no	3+	1010	Detected	Medium	S	20.4	19.5	21	20.9	19.2	20.2	27.8	0	0	Positive	S	Negative	0	Detected	Low	S	24.9	24.2	25.4	25.1	23.9	24.7	25.9	0	0	Negative
Pulmonary TB patients	16.7969	no	yes	yes	yes	no	3+	1610	Detected	High	S	9.3	9.2	10	9.2	9.6	9.46	28.5	0	0	Positive	S	2+	270	Detected	Very low	S	31.8	30.9	33.2	31	30.7	31.52	36.5	0	0	positive
Pulmonary TB patients	14.4138	no	yes	yes	yes	no	3+	2510	Detected	High	S	17	15.9	17.8	17.1	15.8	16.72	27.9	0	0	Positive	S	Negative	0	Detected	Very low	S	30.2	28.5	31	29.2	28.9	29.56	30.1	0	0	Negative
Pulmonary TB patients	19.1406	yes	yes	yes	yes	no	1+	46	Detected	Medium	S	20.1	18.8	20.8	20.1	19.4	19.84	26.7	0	0	Positive	S	Negative	0	INVALID	N/A	N/A	0	0	0	0	0	0	0	0	0	Negative
Pulmonary TB patients	17.9418	no	yes	yes	yes	no	2+	460	Detected	Medium	S	20.7	19.8	21.6	20.9	19.8	20.56	27	0	0	Positive	S	Negative	0	Detected	Very low	S	31.4	30.9	33.6	31.1	30.2	31.44	30.4	0	0	Negative
Pulmonary TB patients	16.4196	no	yes	yes	yes	no	3+	1300	Detected	Medium	S	19.1	18.2	19.4	19.5	17.6	18.76	29.1	0	0	Positive	S	Scanty 2	2	Detected	Low	S	24.5	23.3	23.8	24.6	22.5	23.74	26.2	0	0	Negative
Pulmonary TB patients	16.8663	no	yes	yes	yes	no	3+	3390	Detected	High	S	13.6	12.6	14.4	13.9	12.6	13.42	27.9	0	0	Positive	S	Scanty 3	3	Detected	Very low	Indeterminate	34.9	32.3	36.2	33	33.8	34.04	35.5	0	0	Negative
Pulmonary TB patients	17.3333	no	yes	yes	yes	no	3+	3660	Detected	High	S	14.3	13	24.8	14.8	13.6	16.1	25.5	0	0	Positive	S	2+	330	Detected	Low	S	24.3	23.5	25	24.6	23.5	24.18	29.5	0	0	positive
Pulmonary TB patients	17.5431	no	yes	yes	yes	no	3+	2640	Detected	Medium	S	18.5	17.4	19.8	18.4	17.9	18.4	27.6	0	0	Positive	S	Negative	0	Not detected	N/A	N/A	0	0	0	0	0	0	29.6	0	0	Negative
Pulmonary TB patients	20.5693	no	yes	yes	yes	no	3+	3560	Detected	High	S	11	10.5	12.3	11.7	10.5	11.2	29.6	0	0	Positive	S	Negative	0	Detected	Very low	S	30.4	29.2	31.5	29.3	29.2	29.92	35.2	0	0	positive
Pulmonary TB patients	14.8642	no	yes	yes	yes	no	2+	3150	Detected	High	S	16.6	15.5	17.5	16.3	15.4	16.26	28.4	0	0	Positive	S	Scanty 2	2	Detected	Very low	S	29.8	28.1	31	28.7	28.8	29.28	38.8	0	0	positive
Pulmonary TB patients	16.0447	no	yes	yes	yes	no	1+	1730	Detected	Medium	R	19.6	18.3	0	19.5	19	19.1	24	0	0	Positive	R	Negative	0	Detected	Very low	R	31.8	31.3	0	31.5	31.1	31.425	36.2	0	0	Negative
Pulmonary TB patients	15.5896	no	yes	yes	yes	no	3+	1125	Detected	High	S	16.1	14.7	16.6	16.2	14.6	15.64	25.5	0	0	Positive	S	Scanty 2	2	Detected	Very low	Indeterminate	35.5	34.7	36.9	35.7	36.2	35.8	34.7	0	0	positive
Pulmonary TB patients	13.4637	no	yes	yes	yes	no	1+	35	Detected	Medium	S	20.4	19.5	21.2	20.5	19.5	20.22	27.6	0	0	Positive	S	3+	3280	Detected	Medium	S	17.9	17.4	18.6	18.4	17.2	17.9	28.6	0	0	positive
Pulmonary TB patients	14.881	no	yes	yes	yes	no	2+	175	Detected	Medium	S	19.1	17.3	19.5	18.9	18.2	18.6	30.6	0	0	Positive	S	Negative	0	Detected	Low	S	28.8	27.7	30.1	28.2	28.1	28.58	33.7	0	0	Negative
Pulmonary TB patients	14.8438	no	yes	yes	yes	no	1+	88	Detected	Medium	S	17.8	16.4	18.5	18	16.8	17.5	23.9	0	0	Positive	S	Scanty 2	2	Detected	Low	S	27.3	26.5	28.1	26.9	26.3	27.02	29.1	0	0	Negative
Pulmonary TB patients	14.5266	no	yes	yes	yes	no	3+	2300	Detected	High	S	13.7	13.3	14.6	14.4	12.8	13.76	32.4	0	0	Positive	S	Scanty 2	2	Detected	Medium	S	18.7	17.5	19.4	18.6	17.5	18.34	24.6	0	0	positive
Pulmonary TB patients	14.1723	no	yes	yes	yes	yes	3+	4190	Detected	High	S	13.6	12.7	14.7	13.9	12.8	13.54	26.7	0	0	Positive	S	1+	76	Detected	Low	S	26.2	25.6	26.8	26.1	25.2	25.98	27	0	0	Negative
Pulmonary TB patients	14.1723	no	yes	yes	yes	no	3+	2790	Detected	High	S	16.1	14.8	16.5	16	14.6	15.6	24.8	0	0	Positive	S	Scanty 6	6	Detected	Very low	S	25.9	24.8	26.7	25.8	25	25.64	27	0	0	Negative
Pulmonary TB patients	13.8408	no	yes	yes	yes	no	1+	55	Detected	Medium	S	19.3	18.7	20.2	19.5	18.5	19.24	33.2	0	0	Positive	S	1+	59	Detected	Low	S	24.8	24.2	25.5	24.8	23.8	24.62	26.4	0	0	Negative
Pulmonary TB patients	20.2812	no	yes	yes	yes	yes	3+	2475	Detected	High	S	15.6	14.7	16.5	15.9	14.5	15.44	28.9	0	0	Positive	S	1+	34	Detected	Low	S	28.6	27.9	29.5	28.2	27.7	28.38	37.7	0	0	Negative
Pulmonary TB patients	14.1723	no	yes	yes	yes	no	2+	735	Detected	High	S	17.2	15.9	17.6	17.8	16.1	16.92	26.9	0	0	Positive	S	Scanty 7	7	Detected	Very low	S	29.2	28	30.1	28.6	28.5	28.88	31.8	0	0	Negative
Pulmonary TB patients	20.6905	no	yes	yes	yes	no	1+	17	Detected	Low	S	23.5	22.2	24.1	23.6	22.6	23.2	28.1	0	0	Positive	S	Negative	0	Detected	Very low	S	36.8	34.3	38.9	34.3	35.6	35.98	28.9	0	0	Negative
Pulmonary TB patients	14.3426	no	yes	yes	yes	no	3+	1300	Detected	Medium	S	19.2	17.9	19.8	19.2	17.9	18.8	27.1	0	0	Positive	S	1+	16	Detected	Very low	S	33.3	32.1	34.7	33	32.4	33.1	33.8	0	0	Negative
Pulmonary TB patients	20.7612	yes	yes	yes	yes	no	3+	1730	Detected	Medium	S	17.6	17	18.6	18.2	16.9	17.66	28.2	0	0	Positive	S	1+	22	Detected	Low	S	27.6	27	28.8	27.1	26.8	27.46	35.7	0	0	positive
Pulmonary TB patients	13.7778	no	yes	yes	yes	yes	Scanty 4	4	Detected	Low	R	25.8	25.2	0	25.4	25.3	25.425	39.3	0	0	Positive	R	2+	450	Detected	Medium	R	22.9	22.1	0	26.8	21.9	23.425	25.2	0	0	positive
Pulmonary TB patients	13.8504	no	yes	yes	yes	no	2+	740	Detected	High	S	16.3	14.7	16.9	16.3	15.3	15.9	27.3	0	0	Positive	S	Negative	0	Detected	Very low	S	32.6	30.7	33.6	31	31.5	31.88	28.3	0	0	positive
Pulmonary TB patients	14.4208	no	yes	yes	yes	no	2+	465	Detected	Medium	S	21.7	20.8	22.5	21.6	20.7	21.46	23.9	0	0	Positive	S	Negative	0	Detected	Medium	S	22.4	21.6	23.1	22.6	21.2	22.18	25.3	0	0	positive
Pulmonary TB patients	14.881	no	yes	yes	yes	no	3+	3660	Detected	High	S	15.4	14.5	16	16	14.3	15.24	23.6	0	0	Positive	S	Negative	0	Detected	Low	S	23.4	22.3	23.8	23.3	22.1	22.98	26.2	0	0	Negative
Pulmonary TB patients	18.132	no	yes	yes	yes	no	1+	89	Detected	Medium	S	17.3	16.3	18.3	17.4	16.4	17.14	28.4	0	0	Positive	S	2+	310	Detected	Low	S	24.5	23.9	25.1	24.8	23.4	24.34	26.1	0	0	Negative
Pulmonary TB patients	12.3274	no	yes	yes	yes	no	2+	380	Detected	Medium	S	20.5	19.8	21.5	20.8	19.5	20.42	26.4	0	0	Positive	S	Negative	0	Detected	Low	S	25.7	24.5	26.5	24.9	24.7	25.26	28.1	0	0	Contamination
Pulmonary TB patients	18.1449	no	yes	yes	yes	no	1+	41	Detected	Medium	S	19.8	18.7	20.6	19.8	19.3	19.64	35.4	0	0	Positive	S	1+	85	Detected	Low	S	24	23.4	24.6	24.2	23.1	23.86	24.8	0	0	positive
Pulmonary TB patients	18.3111	no	yes	yes	yes	no	3+	3020	Detected	High	S	15.5	14.4	16.3	15.6	14.3	15.22	26.3	0	0	Positive	S	Scanty 3	3	Detected	Very low	S	31.4	30.2	32.8	31.7	30.2	31.26	34.5	0	0	Negative
Pulmonary TB patients	16.1916	yes	yes	yes	yes	no	1+	34	Detected	Low	S	27.7	27	28.3	27.8	26.7	27.5	27.3	0	0	Positive	S	Negative	0	Detected	Very low	Indeterminate	35.3	34.6	34.9	34.7	36.2	35.14	37.7	0	0	positive
Pulmonary TB patients	17.1629	no	yes	yes	yes	no	3+	2040	Detected	High	S	11.5	10.5	12.4	11.4	10.3	11.22	27.3	0	0	Positive	S	2+	630	Detected	Low	S	23	22.5	23.7	22.8	23	23	28.7	0	0	Negative
Pulmonary TB patients	16.1386	no	yes	yes	yes	no	3+	3060	Detected	High	S	11	10.5	12.3	11.7	10.5	11.2	29.6	0	0	Positive	S	1+	73	Detected	Low	S	23.4	24.1	25.3	23.4	24.2	24.08	26.8	0	0	Negative
Pulmonary TB patients	17.3577	no	yes	no	yes	no	3+	3750	Detected	High	S	9.6	9.2	10.8	10.3	9.4	9.86	27.1	0	0	Positive	S	1+	14	Detected	Very low	S	34.6	32	35.2	32.7	32.9	33.48	31	0	0	positive
Pulmonary TB patients	19.8385	no	yes	yes	yes	yes	3+	1145	Detected	High	S	16.7	15.9	17.6	17.1	15.8	16.62	28.6	0	0	Positive	S	1+	38	Detected	Low	S	25.1	25.4	26.1	26.4	25.3	25.66	31.2	0	0	positive
Pulmonary TB patients	20.2919	no	yes	yes	yes	no	3+	3470	Detected	High	S	13.3	11.9	13.9	13.4	11.9	12.88	28.5	0	0	Positive	S	Negative	0	Detected	Low	S	25.4	24.1	26.3	24.4	24.1	24.86	25.8	0	0	Negative
Pulmonary TB patients	15.1789	yes	yes	no	yes	no	1+	900	Detected	High	R	15.9	14.8	0	16.3	14.7	15.425	26.8	0	0	Positive	R	1+	78	Detected	Low	R	24.4	23.4	0	24.3	23.3	23.85	26	0	0	Negative
Non-TB healthy individuals	19.5502	no	no	no	no	no	N/A	N/A	N/A	N/A	N/A	N/A	N/A	N/A	N/A	N/A	N/A	N/A	N/A	N/A	N/A	N/A	Negative	0	Not detected	N/A	N/A	0	0	0	0	0	0	34.2	0	0	Negative
Non-TB healthy individuals	23.5434	no	no	no	no	no	N/A	N/A	N/A	N/A	N/A	N/A	N/A	N/A	N/A	N/A	N/A	N/A	N/A	N/A	N/A	N/A	Negative	0	Not detected	N/A	N/A	0	0	0	0	0	0	28.3	0	0	Negative
Non-TB healthy individuals	24.0999	no	no	no	no	no	N/A	N/A	N/A	N/A	N/A	N/A	N/A	N/A	N/A	N/A	N/A	N/A	N/A	N/A	N/A	N/A	Negative	0	Not detected	N/A	N/A	0	0	0	0	0	0	28.7	0	0	Negative
Non-TB healthy individuals	20.1653	no	no	no	no	no	N/A	N/A	N/A	N/A	N/A	N/A	N/A	N/A	N/A	N/A	N/A	N/A	N/A	N/A	N/A	N/A	Negative	0	Not detected	N/A	N/A	0	0	0	0	0	0	35.5	0	0	Negative
Non-TB healthy individuals	18.3817	no	no	no	no	no	N/A	N/A	N/A	N/A	N/A	N/A	N/A	N/A	N/A	N/A	N/A	N/A	N/A	N/A	N/A	N/A	Negative	0	Not detected	N/A	N/A	0	0	0	0	0	0	32.8	0	0	Negative
Non-TB healthy individuals	22.0317	no	no	no	no	no	N/A	N/A	N/A	N/A	N/A	N/A	N/A	N/A	N/A	N/A	N/A	N/A	N/A	N/A	N/A	N/A	Negative	0	Not detected	N/A	N/A	0	0	0	0	0	0	33.1	0	0	Negative
Non-TB healthy individuals	26.3015	no	no	no	no	no	N/A	N/A	N/A	N/A	N/A	N/A	N/A	N/A	N/A	N/A	N/A	N/A	N/A	N/A	N/A	N/A	Negative	0	Not detected	N/A	N/A	0	0	0	0	0	0	32.3	0	0	Negative
Non-TB healthy individuals	19.7384	no	no	no	no	no	N/A	N/A	N/A	N/A	N/A	N/A	N/A	N/A	N/A	N/A	N/A	N/A	N/A	N/A	N/A	N/A	Negative	0	Not detected	N/A	N/A	0	0	0	0	0	0	31.9	0	0	Negative
Non-TB healthy individuals	24.2421	no	no	no	no	no	N/A	N/A	N/A	N/A	N/A	N/A	N/A	N/A	N/A	N/A	N/A	N/A	N/A	N/A	N/A	N/A	Negative	0	Not detected	N/A	N/A	0	0	0	0	0	0	29.6	0	0	Negative
Non-TB healthy individuals	25.4813	no	no	no	no	no	N/A	N/A	N/A	N/A	N/A	N/A	N/A	N/A	N/A	N/A	N/A	N/A	N/A	N/A	N/A	N/A	Negative	0	Not detected	N/A	N/A	0	0	0	0	0	0	27.1	0	0	Negative
Non-TB healthy individuals	18.2422	no	no	no	no	no	N/A	N/A	N/A	N/A	N/A	N/A	N/A	N/A	N/A	N/A	N/A	N/A	N/A	N/A	N/A	N/A	Negative	0	Not detected	N/A	N/A	0	0	0	0	0	0	29	0	0	Negative
Non-TB healthy individuals	20.0135	no	yes	no	no	no	N/A	N/A	N/A	N/A	N/A	N/A	N/A	N/A	N/A	N/A	N/A	N/A	N/A	N/A	N/A	N/A	Negative	0	Not detected	N/A	N/A	0	0	0	0	0	0	26.1	0	0	Negative
Non-TB healthy individuals	28.7638	no	no	no	no	no	N/A	N/A	N/A	N/A	N/A	N/A	N/A	N/A	N/A	N/A	N/A	N/A	N/A	N/A	N/A	N/A	Negative	0	Not detected	N/A	N/A	0	0	0	0	0	0	28.8	0	0	Negative
Non-TB healthy individuals	23.3762	no	no	no	no	no	N/A	N/A	N/A	N/A	N/A	N/A	N/A	N/A	N/A	N/A	N/A	N/A	N/A	N/A	N/A	N/A	Negative	0	Not detected	N/A	N/A	0	0	0	0	0	0	26.9	0	0	Negative
Non-TB healthy individuals	21.044	yes	no	no	no	no	N/A	N/A	N/A	N/A	N/A	N/A	N/A	N/A	N/A	N/A	N/A	N/A	N/A	N/A	N/A	N/A	Negative	0	Not detected	N/A	N/A	0	0	0	0	0	0	31.3	0	0	Negative
Non-TB healthy individuals	18.1811	no	no	no	no	no	N/A	N/A	N/A	N/A	N/A	N/A	N/A	N/A	N/A	N/A	N/A	N/A	N/A	N/A	N/A	N/A	Negative	0	Not detected	N/A	N/A	0	0	0	0	0	0	30.3	0	0	Negative
Non-TB healthy individuals	20.3238	no	no	no	no	no	N/A	N/A	N/A	N/A	N/A	N/A	N/A	N/A	N/A	N/A	N/A	N/A	N/A	N/A	N/A	N/A	Negative	0	Not detected	N/A	N/A	0	0	0	0	0	0	34.3	0	0	Negative
Non-TB healthy individuals	31.1182	no	no	no	no	no	N/A	N/A	N/A	N/A	N/A	N/A	N/A	N/A	N/A	N/A	N/A	N/A	N/A	N/A	N/A	N/A	Negative	0	Not detected	N/A	N/A	0	0	0	0	0	0	29.9	0	0	Negative
Non-TB healthy individuals	17.2361	no	no	no	yes	no	N/A	N/A	N/A	N/A	N/A	N/A	N/A	N/A	N/A	N/A	N/A	N/A	N/A	N/A	N/A	N/A	Negative	0	Not detected	N/A	N/A	0	0	0	0	0	0	31.1	0	0	Negative
Non-TB healthy individuals	23.219	no	no	no	no	no	N/A	N/A	N/A	N/A	N/A	N/A	N/A	N/A	N/A	N/A	N/A	N/A	N/A	N/A	N/A	N/A	Negative	0	Not detected	N/A	N/A	0	0	0	0	0	0	33.2	0	0	Negative
Non-TB healthy individuals	24.4811	no	no	no	no	no	N/A	N/A	N/A	N/A	N/A	N/A	N/A	N/A	N/A	N/A	N/A	N/A	N/A	N/A	N/A	N/A	Negative	0	Not detected	N/A	N/A	0	0	0	0	0	0	32.8	0	0	Negative
Non-TB healthy individuals	33.3403	yes	no	no	no	no	N/A	N/A	N/A	N/A	N/A	N/A	N/A	N/A	N/A	N/A	N/A	N/A	N/A	N/A	N/A	N/A	Negative	0	Not detected	N/A	N/A	0	0	0	0	0	0	29.4	0	0	Negative
Non-TB healthy individuals	38.911	no	no	no	no	no	N/A	N/A	N/A	N/A	N/A	N/A	N/A	N/A	N/A	N/A	N/A	N/A	N/A	N/A	N/A	N/A	Negative	0	Not detected	N/A	N/A	0	0	0	0	0	0	29.7	0	0	Negative
Non-TB healthy individuals	19.0438	no	no	no	no	no	N/A	N/A	N/A	N/A	N/A	N/A	N/A	N/A	N/A	N/A	N/A	N/A	N/A	N/A	N/A	N/A	Negative	0	Not detected	N/A	N/A	0	0	0	0	0	0	30.7	0	0	Negative
Non-TB healthy individuals	24.4114	no	no	no	no	no	N/A	N/A	N/A	N/A	N/A	N/A	N/A	N/A	N/A	N/A	N/A	N/A	N/A	N/A	N/A	N/A	Negative	0	Not detected	N/A	N/A	0	0	0	0	0	0	31.6	0	0	Negative
Non-TB healthy individuals	24.7232	no	no	no	no	no	N/A	N/A	N/A	N/A	N/A	N/A	N/A	N/A	N/A	N/A	N/A	N/A	N/A	N/A	N/A	N/A	Negative	0	Not detected	N/A	N/A	0	0	0	0	0	0	36.6	0	0	Negative
Non-TB healthy individuals	25.0222	no	no	no	no	no	N/A	N/A	N/A	N/A	N/A	N/A	N/A	N/A	N/A	N/A	N/A	N/A	N/A	N/A	N/A	N/A	Negative	0	Not detected	N/A	N/A	0	0	0	0	0	0	35	0	0	Negative
Non-TB healthy individuals	27.852	no	no	no	no	no	N/A	N/A	N/A	N/A	N/A	N/A	N/A	N/A	N/A	N/A	N/A	N/A	N/A	N/A	N/A	N/A	Negative	0	Not detected	N/A	N/A	0	0	0	0	0	0	28.5	0	0	Negative
Non-TB healthy individuals	17.3301	no	no	no	yes	no	N/A	N/A	N/A	N/A	N/A	N/A	N/A	N/A	N/A	N/A	N/A	N/A	N/A	N/A	N/A	N/A	Negative	0	Not detected	N/A	N/A	0	0	0	0	0	0	31.4	0	0	Negative
Non-TB healthy individuals	23.3333	no	no	no	no	no	N/A	N/A	N/A	N/A	N/A	N/A	N/A	N/A	N/A	N/A	N/A	N/A	N/A	N/A	N/A	N/A	Negative	0	Not detected	N/A	N/A	0	0	0	0	0	0	33.2	0	0	Negative
Non-TB healthy individuals	20.1889	no	no	no	no	no	N/A	N/A	N/A	N/A	N/A	N/A	N/A	N/A	N/A	N/A	N/A	N/A	N/A	N/A	N/A	N/A	Negative	0	Not detected	N/A	N/A	0	0	0	0	0	0	27	0	0	Negative
Non-TB healthy individuals	19.7599	no	no	no	no	no	N/A	N/A	N/A	N/A	N/A	N/A	N/A	N/A	N/A	N/A	N/A	N/A	N/A	N/A	N/A	N/A	Negative	0	Not detected	N/A	N/A	0	0	0	0	0	0	28.3	0	0	Negative
Non-TB healthy individuals	26.4381	no	no	no	no	no	N/A	N/A	N/A	N/A	N/A	N/A	N/A	N/A	N/A	N/A	N/A	N/A	N/A	N/A	N/A	N/A	Negative	0	Not detected	N/A	N/A	0	0	0	0	0	0	28.3	0	0	Negative
Non-TB healthy individuals	29.7322	no	no	no	no	no	N/A	N/A	N/A	N/A	N/A	N/A	N/A	N/A	N/A	N/A	N/A	N/A	N/A	N/A	N/A	N/A	Negative	0	Not detected	N/A	N/A	0	0	0	0	0	0	35.5	0	0	Negative
Non-TB healthy individuals	25.7313	no	no	no	no	no	N/A	N/A	N/A	N/A	N/A	N/A	N/A	N/A	N/A	N/A	N/A	N/A	N/A	N/A	N/A	N/A	Negative	0	Not detected	N/A	N/A	0	0	0	0	0	0	32.2	0	0	Negative
Non-TB healthy individuals	17.7863	yes	no	no	yes	no	N/A	N/A	N/A	N/A	N/A	N/A	N/A	N/A	N/A	N/A	N/A	N/A	N/A	N/A	N/A	N/A	Negative	0	Not detected	N/A	N/A	0	0	0	0	0	0	26.3	0	0	Negative
Non-TB healthy individuals	19.736	no	no	no	no	no	N/A	N/A	N/A	N/A	N/A	N/A	N/A	N/A	N/A	N/A	N/A	N/A	N/A	N/A	N/A	N/A	Negative	0	Not detected	N/A	N/A	0	0	0	0	0	0	27.5	0	0	Negative
Non-TB healthy individuals	20.1889	no	no	no	no	no	N/A	N/A	N/A	N/A	N/A	N/A	N/A	N/A	N/A	N/A	N/A	N/A	N/A	N/A	N/A	N/A	Negative	0	Not detected	N/A	N/A	0	0	0	0	0	0	34.6	0	0	Negative
Non-TB healthy individuals	24.5446	no	no	no	no	no	N/A	N/A	N/A	N/A	N/A	N/A	N/A	N/A	N/A	N/A	N/A	N/A	N/A	N/A	N/A	N/A	Negative	0	Not detected	N/A	N/A	0	0	0	0	0	0	34.9	0	0	Negative
Non-TB healthy individuals	29.6569	no	no	no	no	no	N/A	N/A	N/A	N/A	N/A	N/A	N/A	N/A	N/A	N/A	N/A	N/A	N/A	N/A	N/A	N/A	Negative	0	Not detected	N/A	N/A	0	0	0	0	0	0	32.3	0	0	Negative
Non-TB healthy individuals	18.9745	no	yes	no	no	no	N/A	N/A	N/A	N/A	N/A	N/A	N/A	N/A	N/A	N/A	N/A	N/A	N/A	N/A	N/A	N/A	Negative	0	Not detected	N/A	N/A	0	0	0	0	0	0	28.8	0	0	Negative
Non-TB healthy individuals	18.8846	no	no	no	no	no	N/A	N/A	N/A	N/A	N/A	N/A	N/A	N/A	N/A	N/A	N/A	N/A	N/A	N/A	N/A	N/A	Negative	0	Not detected	N/A	N/A	0	0	0	0	0	0	25.6	0	0	Negative
Non-TB healthy individuals	21.8101	no	no	no	no	no	N/A	N/A	N/A	N/A	N/A	N/A	N/A	N/A	N/A	N/A	N/A	N/A	N/A	N/A	N/A	N/A	Negative	0	Not detected	N/A	N/A	0	0	0	0	0	0	29.4	0	0	Negative
Non-TB healthy individuals	21.8023	no	no	no	no	no	N/A	N/A	N/A	N/A	N/A	N/A	N/A	N/A	N/A	N/A	N/A	N/A	N/A	N/A	N/A	N/A	Negative	0	Not detected	N/A	N/A	0	0	0	0	0	0	29.7	0	0	Negative
Non-TB healthy individuals	23.7032	no	no	no	no	no	N/A	N/A	N/A	N/A	N/A	N/A	N/A	N/A	N/A	N/A	N/A	N/A	N/A	N/A	N/A	N/A	Negative	0	Not detected	N/A	N/A	0	0	0	0	0	0	36.3	0	0	Negative
Non-TB healthy individuals	25.9111	no	no	no	no	no	N/A	N/A	N/A	N/A	N/A	N/A	N/A	N/A	N/A	N/A	N/A	N/A	N/A	N/A	N/A	N/A	Negative	0	Not detected	N/A	N/A	0	0	0	0	0	0	34.6	0	0	Negative
Non-TB healthy individuals	19.6357	no	no	no	no	no	N/A	N/A	N/A	N/A	N/A	N/A	N/A	N/A	N/A	N/A	N/A	N/A	N/A	N/A	N/A	N/A	Negative	0	Not detected	N/A	N/A	0	0	0	0	0	0	35	0	0	Negative
Non-TB healthy individuals	21.4536	yes	no	no	no	no	N/A	N/A	N/A	N/A	N/A	N/A	N/A	N/A	N/A	N/A	N/A	N/A	N/A	N/A	N/A	N/A	Negative	0	Not detected	N/A	N/A	0	0	0	0	0	0	34.9	0	0	Negative
Non-TB healthy individuals	19.8351	no	no	no	no	no	N/A	N/A	N/A	N/A	N/A	N/A	N/A	N/A	N/A	N/A	N/A	N/A	N/A	N/A	N/A	N/A	Negative	0	Not detected	N/A	N/A	0	0	0	0	0	0	31.6	0	0	Negative
Non-TB healthy individuals	19.8351	no	no	no	no	no	N/A	N/A	N/A	N/A	N/A	N/A	N/A	N/A	N/A	N/A	N/A	N/A	N/A	N/A	N/A	N/A	Negative	0	Not detected	N/A	N/A	0	0	0	0	0	0	28.7	0	0	Negative
